# Supplementary material for: Association of the angiotensinogen gene polymorphism with atherosclerosis and its risk traits in the Saudi population
Source: BMC Cardiovasc Disord. 2013 Mar 11;13:17. doi: 10.1186/1471-2261-13-17 (PMC3605175; doi:10.1186/1471-2261-13-17)
Supplement: Additional file 1 — Associastion of individual AGT markers with different Cardiovascular risk factor. [file 1471-2261-13-17-S1.xls]

## Sheet: agt_htn
Supplementary Table 1: Association of AGT markers/haplotypes with cardiovascular risk traits (primary hypertension, obesity, type 2 diabetes) and myocardial infarction in 4615 individuals. The number given for the markers and haplotypes represent the markers arranged sequential according to the chrosomal loci.
Association of single markers with primary hypertension
	Marker	Associated allele	Case, control	Chi-square	P-value
1	rs2067853	G	0.711, 0.681	7.281	0.007
2	rs7079	G	0.712, 0.683	6.349	0.0117
3	rs1926723	C	0.035, 0.028	2.584	0.108
4	rs699	G	0.602, 0.560	12.456	0.0004
5	rs4762	A	0.107, 0.104	0.18	0.6715
6	rs3789679	A	0.042, 0.028	8.492	0.0036
7	rs2148582	G	0.587, 0.563	3.807	0.051
8	rs5051	T	0.599, 0.571	5.451	0.0196
Association of haplotypes with hypertension
	Haplotype	Pooled	Case, control	Chi-square	P-value
Block 1-8	GGTGGGGT	0.338	0.345, 0.314	7.019	0.0081
	GGTAGGGT	0.075	0.071, 0.091	9.865	0.0017
	ATTGGGAC	0.057	0.053, 0.068	6.745	0.0094
	GGCGGAGT	0.014	0.016, 0.009	5.095	0.024
Block 1-7	GGTGGGG	0.355	0.365, 0.327	10.232	0.0014
	GGTAGGG	0.081	0.075, 0.098	11.476	0.0007
	ATTGGGA	0.06	0.056, 0.072	7.097	0.0077
	GGCGGAG	0.015	0.017, 0.011	4.231	0.0397
	GGTAAGG	0.015	0.014, 0.019	3.506	0.0611
	Block 2-8
Block 2-8	GTGGGGT	0.339	0.347, 0.316	7.029	0.008
	GTAGGGT	0.076	0.071, 0.091	8.846	0.0029
	TTGGGAC	0.059	0.056, 0.070	6.212	0.0127
	GCGGAGT	0.014	0.016, 0.009	5.258	0.0218
Block 1-6	GGTGGG	0.399	0.406, 0.377	5.802	0.016
	GGTAGG	0.178	0.173, 0.194	4.869	0.0273
	ATTGGG	0.077	0.073, 0.089	6.226	0.0126
	GGTAAG	0.017	0.016, 0.022	3.183	0.0744
	GGCGGA	0.015	0.016, 0.010	4.595	0.0321
	GGTGGA	0.011	0.012, 0.006	6.51	0.0107
Block 3-8	TGGGGT	0.35	0.357, 0.329	5.881	0.0153
	TGGGAC	0.094	0.089, 0.109	7.656	0.0057
	TAGGGT	0.082	0.077, 0.099	10.215	0.0014
	TGAGAC	0.018	0.019, 0.013	3.675	0.0552
	TAAGGT	0.016	0.015, 0.021	4.222	0.0399
	CGGAGT	0.014	0.016, 0.009	5.556	0.0184
Block 1-5	GGTGG	0.408	0.417, 0.381	8.965	0.0028
	GGTAG	0.18	0.176, 0.194	3.942	0.0471
	ATTGG	0.077	0.073, 0.089	5.933	0.0149
	GGCGG	0.02	0.022, 0.013	6.827	0.009
Block 4-8	GGGGT	0.354	0.362, 0.329	7.705	0.0055
	GGGAC	0.093	0.089, 0.108	7.533	0.0061
	AGGGT	0.083	0.079, 0.099	8.746	0.0031
	GGAGT	0.022	0.025, 0.013	11.479	0.0007
	GAGAC	0.018	0.020, 0.013	3.599	0.0578
	AAGGT	0.017	0.016, 0.022	3.553	0.0594
Block 3-7	TGGGG	0.374	0.383, 0.347	9.38	0.0022
	TGGGA	0.111	0.106, 0.128	8.387	0.0038
	TAGGG	0.096	0.090, 0.115	12.704	0.0004
	TGAGA	0.021	0.023, 0.015	5.423	0.0199
	TAAGG	0.017	0.015, 0.022	4.444	0.035
	CGGAG	0.015	0.017, 0.010	5.001	0.0253
Block 4-7	GGGG	0.379	0.388, 0.350	10.394	0.0013
	GGGA	0.111	0.106, 0.128	8.042	0.0046
	AGGG	0.097	0.091, 0.116	11.997	0.0005
	GGAG	0.024	0.027, 0.014	13.364	0.0003
	GAGA	0.021	0.023, 0.015	5.407	0.0201
	AAGG	0.019	0.017, 0.025	4.906	0.0268
Block 1-4	GGTG	0.465	0.475, 0.431	13.23	0.0003
	GGTA	0.197	0.192, 0.215	5.612	0.0178
	GGCG	0.02	0.022, 0.013	6.226	0.0126
Block 5-8	GGAC	0.33	0.323, 0.352	6.23	0.0126
	GAGT	0.026	0.029, 0.016	11.403	0.0007
Block 1-3	TGGGG	0.374	0.383, 0.347	9.38	0.0022
	TGGGA	0.111	0.106, 0.128	8.387	0.0038
	TAGGG	0.096	0.090, 0.115	12.704	0.0004
	TGAGA	0.021	0.023, 0.015	5.423	0.0199
Block 6-8	TAAGG	0.017	0.015, 0.022	4.444	0.035
	CGGAG	0.015	0.017, 0.010	5.001	0.0253
Block 3-7	AGG	0.367	0.359, 0.393	8.277	0.004
	GGA	0.026	0.029, 0.015	12.501	0.0004

## Sheet: agt_t2dm
Association of individual markers with type 2 diabetes mellitus
1	rs2067853	G	0.704, 0.703	0.006	0.938
2	rs7079	G	0.705, 0.704	0.015	0.9036
3	rs1926723	C	0.035, 0.033	0.297	0.5859
4	rs699	G	0.594, 0.589	0.222	0.6372
5	rs4762	A	0.110, 0.101	1.781	0.182
6	rs3789679	G	0.963, 0.959	1.21	0.2714
7	rs2148582	A	0.427, 0.409	2.975	0.0846
8	rs5051	C	0.415, 0.399	2.633	0.1046
Association of AGT haplotypes with type 2 diabetes mellitus.
Block 1-8	GGTGGGGT	0.338	0.332, 0.345	1.793	0.1806
	ATTAGGAC	0.151	0.144, 0.160	4.401	0.0359
	GGTAGGAC	0.083	0.089, 0.075	5.659	0.0174
	ATTGGGAC	0.057	0.060, 0.052	2.904	0.0883
	ATTGAGAC	0.014	0.016, 0.010	5.927	0.0149
Block 1-7	GGTGGGG	0.355	0.348, 0.365	2.756	0.0969
	ATTAGGA	0.17	0.162, 0.179	4.454	0.0348
	GGTAGGA	0.098	0.103, 0.091	3.771	0.0521
	ATTGGGA	0.06	0.064, 0.055	3.295	0.0695
	ATTGAGA	0.014	0.016, 0.010	5.994	0.0144
Block 2-8	TTAGGAC	0.153	0.147, 0.162	4.001	0.0455
	GTAGGAC	0.084	0.091, 0.077	5.862	0.0155
	TTGGGAC	0.059	0.064, 0.054	4.096	0.043
	TTGAGAC	0.014	0.017, 0.011	6.42	0.0113
Block 1-6	ATTAGG	0.18	0.173, 0.189	3.871	0.0491
	ATTGAG	0.016	0.020, 0.012	8.169	0.0043
	GGTGGA	0.011	0.008, 0.013	5.302	0.0213
Block 3-8	TGGGAC	0.094	0.100, 0.087	4.759	0.0291
Block 2-7	TTAGGA	0.173	0.165, 0.182	4.367	0.0366
	GTAGGA	0.1	0.106, 0.093	3.766	0.0523
	TTGGGA	0.063	0.068, 0.057	4.943	0.0262
	TTGAGA	0.014	0.017, 0.011	5.968	0.0146
Block 1-5	ATTAGG	0.18	0.173, 0.189	3.871	0.0491
	ATTGAG	0.016	0.020, 0.012	8.169	0.0043
	GGTGGA	0.011	0.008, 0.013	5.302	0.0213
Block 3-7	TGGGA	0.111	0.118, 0.102	5.904	0.0151
Block 4-8	GGGAC	0.093	0.099, 0.086	4.611	0.0318
Block 1-4	ATTG	0.093	0.100, 0.085	5.876	0.0153
Block 4-7	GGGA	0.111	0.118, 0.102	6.371	0.0116
Block 5-8	GGGT	0.436	0.428, 0.445	2.745	0.0976
Block 6-8	GAC	0.355	0.364, 0.345	3.422	0.0644

## Sheet: agt_obs
AGT single marker association with obesity
1	rs2067853	G	0.704, 0.703	0.027	0.8695
2	rs7079	T	0.297, 0.295	0.087	0.768
3	rs1926723	C	0.037, 0.032	1.591	0.2072
4	rs699	G	0.597, 0.589	0.496	0.4814
5	rs4762	G	0.904, 0.888	5.759	0.0164
6	rs3789679	A	0.049, 0.032	16.434	5.0377e-05
7	rs2148582	A	0.422, 0.417	0.236	0.6273
8	rs5051	C	0.414, 0.405	0.59	0.4425
AGT haplotype association with obesity
Block 1-8	GGCGGAGT	0.014	0.019, 0.011	9.491	0.0021
Block 1-7	GGCGGAG	0.015	0.021, 0.012	10.077	0.0015
Block 2-8	GCGGAGT	0.014	0.019, 0.011	9.215	0.0024
Block 1-6	GGCGGA	0.015	0.020, 0.012	8.925	0.0028
	GGTGGA	0.011	0.015, 0.008	8.199	0.0042
Block 3-8	CGGAGT	0.014	0.019, 0.011	8.725	0.0031
Block 1-5	GGCGG	0.02	0.023, 0.017	3.517	0.0608
Block 4-8	GGAGT	0.022	0.029, 0.018	10.958	0.0009
Block 3-7	CGGAG	0.015	0.020, 0.012	9.028	0.0027
Block 3-7	TAAG	0.025	0.020, 0.027	4.322	0.0376
	CGGA	0.014	0.018, 0.011	7.216	0.0072
	TGGA	0.012	0.016, 0.009	9.301	0.0023
Block 5-8	AGGT	0.069	0.063, 0.073	3.5	0.0614
	GAGT	0.026	0.033, 0.022	9.947	0.0016
Block 1-3	AGT	0.012	0.009, 0.014	3.469	0.0625
Block 3-6	TAA	0.026	0.020, 0.029	5.866	0.0154
Block 6-8	GGT	0.505	0.492, 0.511	3.073	0.0796
	AGT	0.028	0.035, 0.024	9.624	0.0019

## Sheet: agt_mi
Associastion of individual AGT markers with myocardial infarction
1	rs2067853	G	0.706, 0.699	0.5	0.4796
2	rs7079	G	0.707, 0.701	0.305	0.5806
3	rs1926723	T	0.969, 0.961	3.467	0.0626
4	rs699	G	0.602, 0.573	7.517	0.0061
5	rs4762	A	0.108, 0.103	0.474	0.4911
6	rs3789679	G	0.962, 0.959	0.5	0.4794
7	rs2148582	A	0.419, 0.418	0.011	0.9151
8	rs5051	T	0.595, 0.586	0.69	0.406
Association of AGT haplotypes with myocardial infarction
Block 1-8	GGTGGGGT	0.338	0.338, 0.339	0.019	0.8908
	ATTAGGAC	0.151	0.143, 0.168	9.989	0.0016
	ATTGGGAC	0.057	0.061, 0.048	6.638	0.01
	GGTGGGAT	0.014	0.016, 0.010	4.251	0.0392
Block 1-7	ATTAGGA	0.17	0.162, 0.186	8.764	0.0031
	ATTGGGA	0.06	0.065, 0.049	8.887	0.0029
	GGTGGGA	0.047	0.050, 0.040	4.596	0.0321
	GGCGGAG	0.015	0.013, 0.019	4.442	0.0351
	ATTGGGG	0.015	0.017, 0.012	3.623	0.057
Block 2-8	TTAGGAC	0.153	0.145, 0.169	8.946	0.0028
	TTGGGAC	0.059	0.065, 0.049	8.683	0.0032
	GTGGGAT	0.014	0.015, 0.010	4.083	0.0433
Block 1-6	ATTAGG	0.18	0.172, 0.196	8.247	0.0041
	ATTGGG	0.077	0.083, 0.064	10.721	0.0011
	ATTGAG	0.016	0.018, 0.013	3.051	0.0807
	GGCGGA	0.015	0.013, 0.018	3.273	0.0704
Block 3-8	TAGGAC	0.237	0.228, 0.253	7.15	0.0075
	TGGGAC	0.094	0.101, 0.080	10.705	0.0011
	TGGGAT	0.017	0.020, 0.012	6.626	0.0101
Block 2-7	TTAGGA	0.173	0.164, 0.189	8.969	0.0027
	TTGGGA	0.063	0.069, 0.051	11.399	0.0007
	GTGGGA	0.049	0.053, 0.041	5.698	0.017
	GCGGAG	0.015	0.013, 0.019	4.379	0.0364
Block 1-5	ATTAG	0.179	0.171, 0.195	8.728	0.0031
	ATTGG	0.077	0.083, 0.064	11.222	0.0008
Block 4-8	AGGAC	0.237	0.228, 0.254	7.308	0.0069
	GGGAC	0.093	0.100, 0.080	10.168	0.0014
	GGGAT	0.018	0.020, 0.013	7.175	0.0074
Block 1-4	ATTA	0.185	0.176, 0.201	8.958	0.0028
	ATTG	0.093	0.101, 0.077	13.916	0.0002
Block 2-6	TTAGG	0.182	0.174, 0.198	8.294	0.004
	TTGGG	0.084	0.090, 0.073	8.049	0.0046
	TTGAG	0.017	0.019, 0.014	2.885	0.0894
	GCGGA	0.015	0.013, 0.018	2.858	0.0909
Block 2-5	TTAG	0.184	0.175, 0.200	8.55	0.0035
	TTGG	0.086	0.092, 0.074	8.259	0.0041
	TTGA	0.017	0.019, 0.014	3.061	0.0802
Block 3-5	TGG	0.497	0.506, 0.481	5.525	0.0187
	TAG	0.368	0.360, 0.383	4.496	0.034
Block 4-6	GGG	0.491	0.499, 0.476	4.632	0.0314
	AGG	0.367	0.358, 0.384	5.702	0.0169
